# Supplementary material for: Improving genetic diagnosis by disease-specific, ACMG/AMP variant interpretation guidelines for hearing loss
Source: Sci Rep. 2022 Jul 21;12:12457. doi: 10.1038/s41598-022-16661-x (PMC9304357; doi:10.1038/s41598-022-16661-x)
Supplement: Supplementary file 1 — Supplementary Table S1. [file 41598_2022_16661_MOESM1_ESM.xlsx]

## Sheet: variant list
			Table S1 Summary of 169 variants analyzed in the present study
Patient ID	Gene	Nucleotide Change	Protein Change	Position	LOVD	2015 Classification	2015 Criteria	2018 Classification	2018 Criteria	Inheritance
SB302-604	EYA4	NM_172105.4:c.697C>T	NP_742103:p.Gln233*	Chr6:133783875	EYA4_000093	LP	PVS1, PM2	LP	PVS1, PM2	AD
SB307-610	POU4F3	NM_002700.3:c.743T>C	NP_002691:p.Leu248Pro	Chr5:145719733	POU4F3_000037	VUS	PM2, PP3	VUS	PM2, PP3	AD
SH199-457	MYO7A	NM_000260.4:c.721C>G	NP_000251:p.Arg241Gly	Chr11:76868036	MYO7A_000170	LP	PM1, PM2, PM5, PP1, PP3	P	PM2, PM3_VS, PM5, PP1_S, PP3	AR
SH199-457	MYO7A	NC_000011.9(NM_000260.3):c.2695-9A>G	Frameshif, PMID: 20052763	Chr11:76892417	MYO7A_000266	VUS	PM2, PP3	P	PVS1_S, PM2, PM3_S, PP3	AR
SB335-665	OPA1	NM_130837.2:c.1057A>C	NP_570850:p.Ser353Arg	Chr3:193355762	OPA1_000250	LP	PM1, PM2, PP3, PP4	VUS	PM2, PP3	AD
SB296-595	TMTC4	NM_032813.5:c.575C>T	NP_116202:p.Ala192Val	Chr13:101308700	00327006	VUS	PM2, PP1, PP3	VUS	PM2, PM3_P, PP1, PP3	AR
SB296-595	TMTC4	NM_032813.5:c.547G>A	NP_116202:p.Glu183Lys	Chr13:101315223	00327008	VUS	PM2, PP1, PP3	VUS	PM2_P, PM3_P, PP1, PP3	AR
SB296-595	MYH14	NM_001145809.2:c.4856C>G	NP_001139281.1:p.Ala1619Gly	Chr19:50792796	00327010	VUS	PM2, BP4	VUS	PM2, BP4	AD
SB296-595	MYO7A	NM_000260.3:c.1210G>A	NP_000251.3:p.Gly404Arg	Chr11:76872028	00327012	VUS	PM2, PP3	VUS	PP3	AD
SB368-719	USH1G	NC_000017.10(NM_173477.4):c.164+5G>A		Chr17:72919000	USH1G_000064	VUS	PM2, PP3	VUS	PM2_P, PM3_M	AR
SB368-719	USH1G	NM_173477.5:c.49_51delCTC	NP_775748.2:p.Leu17del	Chr17:72919117	00327013	VUS	PM2, PM4	VUS	PM2, PM3_P, PM4	AR
SB406-782	TJP2	NM_001170416.2:c.1663C>T	NP_001163887:p.Arg555Trp	Chr9:71845047	00327014	VUS	PM2, PP3	VUS	PM2	AD
SB393-759	TRIOBP	NC_000022.10(NM_001039141.2):c.-60-2A>C		Chr22:38097311	00327390	LP	PVS1, PM2	VUS	PVS1, BS1	AR
SB393-759	TRIOBP	NM_001039141.3:c.5518C>T	NP_001034230:p.Arg1840Cys	Chr22:38151138	00327015	VUS	PM2, PP3	VUS	PM2_P, PM3_P, PP3	AR
SH262-614	NLRP12	NM_001277126.2:c.1967delG	NP_001264055:p.Arg656fs	Chr19:54312945	00327025	LP	PVS1, PM2	LP	PVS1, PM2	AD
SB392-758	MYH14	NM_001145809.2:c.475G>A	NP_001139281.1:p.Val159Met	Chr19:50720941	00327023	VUS	PM2, BP4	VUS	BP4	AD
SH214-497	SOX9	NM_000346.4:c.710dupC	NP_000337:p.Pro238fs	Chr17:70119704	SOX9_000008	LP	PVS1, PM2	LP	PVS1_S	AD
SB390-754	MYO15A	NM_016239.4:c.419delA	NP_057323.3:p.Lys140Serfs*304	Chr17:18022527	00327024	LP	PVS1, PM2	LP	PVS1, PM2	AR
SB390-754	MYO15A	NM_016239.4:c.9478C>T	NP_057323.3:p.Leu3160Phe	Chr17:18064722	MYO15A_000182	VUS	PP3, BP6	Benign	PP3, BA1	AR
SB225-438	OTOG	NM_001277269.2:c.1057C>A	NP_001264198:p.Gln4371fs	Chr11:17580109	00327026	VUS	PM2, BP4	VUS	PM2, PM3_P	AR
SB225-438	OTOG	NM_001277269.2:c.1867G>A	NP_001264198:p.Arg2175His	Chr11:17591813	00327027	VUS	PM2, BP4	VUS	PM3_P, BP4, BS1_P	AR
SB388-752	OTOA	NM_144672.4:c.1237G>C	NP_653273:p.Ala413Pro	Chr16:21721341	00327028	VUS	PM2, BP4	VUS	PM2, PM3_P	AR
SB388-752	OTOA	NM_144672.4:c.2078C>T	NP_653273:p.Pro693Leu	Chr16:21739623	00327029	VUS	PM2, BP4	VUS	PM2, PM3_P	AR
SB299-601	MYO6	NC_000006.11(NM_004999.3):c.3137+1G>A		Chr6:76604978	MYO6_000059	LP	PVS1, PM2	VUS	PVS1	AD
SB280-552	MCM2	NM_004526.3:c.1455C>G	NP_004517:p.Ile485Met	Chr3:127334731	00327030	VUS	PM2, BP4	VUS	PM2, BP4	AD
SB280-552	TECTA	NM_005422.2:c.1712A>G	NP_005413:p.Tyr571Cys	Chr11:120996519	00327031	VUS	PM2, PP3	VUS	PM2, PP3	AD
SB189-357	TRIOBP	NM_001039141.2:c.3689C>T	NP_001034230:p.Pro1230Leu	Chr22:38122252	00327143	VUS	PM2, BP4	VUS	PM3_P, BS1_P	AR
SB189-357	TRIOBP	NM_001039141.2:c.6308C>T	NP_001034230:p.Pro2103Leu	Chr22:38155255	00327034	VUS	PM2, BP4	VUS	PM3_P, BP4, BS1_P	AR
SB422-823	OTOF	NM_001287489.1:c.2521G>A	NP_919224.1:p.Glu841Lys	Chr2:26700042	00327035	LP	PM2, PM3, PP3, PP4	P	PM2_P, PM3_VS, PP3	AR
SB422-823	PTPN11	NM_002834.3:c.1001T>A	NP_002825 :p.Leu334Gln	Chr12:112915728	00327036	VUS	PM2, PP3	VUS	PM2, PP3	AD
SB428-830	TPRN	NM_001128228.2:c.229G>A	NP_001121700	Chr9:140094935	TPRN_000006	VUS	PM2, BP4	VUS	PM2_P, PM3_P, BP4	AR
SB428-830	TPRN	NM_001128228.2:c.176A>G	NP_001121700	Chr9:140094988	00327147	VUS	PM2, BP4	VUS	PM2, PM3_P	AR
SB456-884	TMPRSS3	NC_000021.8(NM_024022.2):c.782+5G>A		Chr21:43803137	00327148	VUS	PM2, PP3	VUS	PM2, PP3	AR
SB473-918	MCM2	NM_004526.3:c.2336G>A	NP_004517:p.Arg779His	Chr3:127339611	00327038	VUS	BP4	VUS	BP4	AD
SB475-920	MYO15A	NM_016239.3:c.4622C>A	NP_057323:p.Thr1541Lys	Chr17:18039756	MYO15A_000343	VUS	PM2, PP3	VUS	PM2, PM3_P	AR
SB475-920	MYO15A	NC_000017.10(NM_016239.3):c.9230-3C>T		Chr17:18062917	MYO15A_000356	VUS	PM2, PP3	VUS	PM2, PM3_P	AR
SB300-602	COL4A3	NM_000091.4:c.2827G>A	NP_000082.2:p.Gly943Arg	Chr2:228149007	00327056	VUS	PM1, PM2, PP3	VUS	PM1, PM2, PP3	X-linked
SB328-644	GJB2	NM_004004.5:c.254C>A	NP_003995.2:p.Ser85Tyr	Chr13:20763467	00327057	VUS	PM1, PM2, PP3	VUS	PM2, PP3	AD
SH245-575	PEX26	NM_001127649.2:c.506T>C	NP_001121121:p.Leu169Pro	Chr22:18566337	00327058	VUS	PM2, PP3	VUS	PP3	AD
SB343-675	MYO15A	NM_016239.3:c.900delT	NP_057323.3:p.Asp300fs	Chr17:18023014	MYO15A_000355	LP	PVS1, PM2	P	PVS1, PM2, PM3_P	AR
SB343-675	MYO15A	NM_016239.3:c.3602G>A	NP_057323.3:p.Arg1201Gln	Chr17:18025716	MYO15A_000344	VUS	PM2, BP4	VUS	PM2	AR
SH298-674	CLDN14	NM_001146077.1:c.6delC	NP_001139549:p.Ala2fs	Chr21:37833987	CLDN14_000017	LP	PVS1, PM2	LP	PVS1, PM2	AR
SH298-674	CLDN14	NM_001146077.1:c.-5G>A		Chr21:37833998	CLDN14_000018	VUS	PM2, PM3, PP3	VUS	PM3_P, BS1_P	AR
SH195-443, SH308-694	OTOF	NM_194248.3:c.3192C>G	NP_919224:p.Tyr1064*	Chr2:26697477	OTOF_000297	P	PVS1, PM2, PP4	P	PVS1, PM2, PM3_P, PP4	AR
SB246-482, SB246-483, SB246-484	MYO15A	NM_016239.3:c.5504G>A	NP_057323.3:p.Arg1835His	Chr17:18044430	MYO15A_000327	VUS	PM2, PP1, PP3	VUS	PM2_P, PP1_M, PP3	AR
SB246-482, SB246-483, SB246-484	MYO15A	NM_016239.3:c.10250_10252del	NP_057323.3:p.Ser3417del	Chr17:18075499	MYO15A_000345	LP	PM2, PM3, PM4	LP	PM2, PM3, PM4	AR
SB239-463	OTOF	NM_001287489.2:c.3032T>C	NP_001274418:p.Leu1011Pro	Chr2:26698321	00327065	LP	PM2, PM3, PP1, PP3, PP4	P	PM2, PM3_VS, PP1, PP3	AR
SB239-466	OTOF	NM_001287489.2:c.5791C>A	NP_001274418:p.Pro1931Thr	Chr2:26683537	00327066	VUS	PM2, PP3	VUS	PM2, PP3, PP4	AR
SB276-544	TMC1	NM_138691.3:c.100C>T	NP_619636:p.Arg34*	Chr9:75309494	TMC1_000090	P	PVS1, PM2, PM3, PP1	P	PVS1, PM2_P, PM3, PP1_S	AR
SB276-544	TMC1	NM_138691.3:c.1133G>A	NP_619636:p.Gly378Glu	Chr9:75404142	TMC1_000119	VUS	PM2, PM3, PP3	VUS	PM2, PM3_P	AR
SB279-550, SB279-551	TMC1	NM_138691.3:c.1714G>A	NP_619636:p.Asp572Asn	Chr9:75431077	TMC1_000099	VUS	PM2, PP1, BP4	LP	PM2, PP1_S	AD
SB195-380, SB195-429, SB195-430	GSDME	NC_000007.13(NM_004403.2):c.991-15_991-13delTTC		Chr7:24746008	00327382	VUS	PM2, PP1, PP3	LP	PM2, PP1_S, PP3	AD
SH222-518	ATP1A3	NM_001256214.2:c.2491G>A	NP_001243143:p.Glu831Lys	Chr19:42474427	ATP1A3_000045	P	PS2, PM1, PM2, PP1, PP3, PP4	P	PS2_VS, PM2, PP1_S, PP3	De-novo, AD
SH226-527	CDH23	NM_022124.6:c.719C>T	NP_071407:p.Pro240Leu	Chr10:73330641	CDH23_000126	LP	PM1, PM2, PM3, PP1, PP3	P	PM2, PM3_VS, PP1_M	AR
SH226-527	CDH23	NM_022124.6:c.3835T>G	NP_071407:p.Tyr1279Asp	Chr10:73491863	CDH23_000848	VUS	PM2, PM3, PP3	VUS	PM2, PM3_P, PP3	AR
SB281-553	TMC1	NM_138691.3:c.1250G>A	NP_619636:p.Gly417Glu	Chr9:75406827	TMC1_000123	VUS	PM2, PM3	VUS	PM2, PM3_P	AR
SB285-576	OTOA	NC_000016.9(NM_144672.3):c.1320+5G>C		Chr16:21721429	OTOA_000028	LP	PS3, PM2, PM3, PP3	VUS	PS3_P, PM2_P, PM3, PP3	AR
SB285-576	OTOA	NM_144672.4:c.1765delC	NP_653273:p.Gln589Argfs*55	Chr16:21730784	OTOA_000029	LP	PVS1, PM2	LP	PVS1, PM2_P	AR
SB290-582	MYO6	NM_004999.4:c.667G>A	NP_004990:p.Gly223Arg	Chr6:76550946	MYO6_000115	VUS	PM2, PP3	VUS	PM2, PP3	AD
SB266-521	GJB2	NM_004004.5:c.235delC	NP_003995:p.Leu79Cysfs*3	Chr13:20763485	00327071	P	PVS1, PS3, PM2, PM3	P	PVS1, PS3_M, PM3_VS	AR
SH208-486	MYO15A	NM_016239.3:c.1185dupC	NP_057323:p.Glu396Argfs*36	Chr17:18023292	MYO15A_000346	P	PVS1, PM2, PM3, PP1	P	PVS1, PP1_S, PM2_P, PM3	AR
SB289-580	MYO6	NM_004999.4:c.3496C>T	NP_004990:p.Arg1166*	Chr6:76623836	MYO6_000003	P	PVS1, PM2, PM3, PP1	P	PVS1, PM2, PM3, PP1	AD
SB292-585	MYO6	NM_004999.4:c.2895delA	NP_004990:p.Lys965Asnfs*50	Chr6:76600969	MYO6_000116	LP	PVS1, PM2	LP	PVS1, PM2	AD
SB286-570, SB323-637, SB355-693	STRC	NM_153700.2:c.4227_4230del	NP_714544:p.Leu1409Serfs*25	Chr15:43896338	STRC_000063	P	PVS1, PM2, PP1	P	PVS1_S, PM2_P, PM3_S, PP1	AR
SB248-490	STRC	NM_153700.2:c.5141_5142delTG	NP_714544:p.Val1714Glyfs*5	Chr15:43892255	STRC_000064	LP	PVS1, PM2	P	PVS1, PM2, PM3_P	AR
SB287-572	STRC	NM_153700.2:c.4816dupC	NP_714544:p.Leu1606Profs*25	Chr15:43893097	STRC_000065	LP	PVS1, PM2	P	PVS1, PM2_P, PM3_P	AR
SH110-228, SB269-530	STRC	NM_153700.2:c.4057C>T	NP_714544:p.Gln1353*	Chr15:43896918	STRC_000007	LP	PVS1, PM2	P	PVS1, PM2_P, PM3_S	AR
SH242-569	CDH23	NM_022124.5:c.3076delC	NP_071407:Leu1026Serfs*27	Chr10:73466775	CDH23_000849	LP	PVS1, PM2	P	PVS1, PM2, PM3	AR
SH257-604	CLCNKB	NM_001165945.2:c.118delA	NP_001159417:p.Arg40Glyfs*4	Chr1:16375584	CLCNKB_000045	LP	PVS1, PM2	P	PVS1, PM2, PM3_P	AR
SH257-604	CLCNKB	NM_000085.4:c.1166G>A	NP_000076:p.Trp389*	Chr1:16377482	00327080	LP	PVS1, PM2	P	PVS1, PM2, PM3_P	AR
SB305-607	MYO6	NM_004999.4:c.473C>G	NP_004990:p.Thr158Arg	Chr6:76542640	MYO6_000117	VUS	PM2, PP3	VUS	PM2, PP3	AR
SB358-699	ACTG1	NM_001614.5:c.1013C>T	NP_001605:p.Ser338Leu	Chr17:79477831		VUS	PM2, PP3	VUS	PP3	AD
SB347-679	POU4F3	NM_002700.3:c.952G>A	NP_002691:p.Val318Met	Chr5:145719942	POU4F3_000008	VUS	PM2, PP3	VUS	PM2, PP3	AD
SB378-730	MYO15A	NM_016239.3:c.8084_8085delAA	NP_057323:p.Lys2695Argfs*16	Chr17:18057205	MYO15A_000347	P	PVS1, PM2, PM3	P	PVS1, PM2, PM3	AR
SB342-674	MYO6	NM_004999.4:c.1959delG	NP_004990:p.Leu653Phefs*21	Chr6:76580378	MYO6_000118	LP	PVS1, PM2	LP	PVS1, PM2	AR
SB376-728	POU4F3	NM_002700.3:c.352G>A	NP_002691:p.Asp118Asn	Chr5:145719342	00327085	VUS	PM2, PP3	VUS	PM2	AD
SB375-727	CDH23	NM_022124.5:c.5985C>A	NP_071407:p.Tyr1995*	Chr10:73550106	CDH23_000042	LP	PVS1, PM2	LP	PVS1, PM2_P	AR
SB375-727	CDH23	NM_022124.5:c.7807G>A	NP_071407:p.Asp2603Asn	Chr10:73563112	CDH23_000847	VUS	PM2, PP3	VUS	PM2_P, PM3_P	AR
SH280-645	MYO7A	NC_000011.9(NM_000260.3):c.2095-2A>T		Chr11:76886416	MYO7A_000905	LP	PVS1, PM2	P	PVS1, PM2, PM3_P	AR
SH280-645	MYO7A	NM_000260.3:c.6487G>A	NP_000251:p.Gly2163Ser	Chr11:76924953	MYO7A_000257S	VUS	PM2, PP1, PP3	P	PM2, PM3_P, PP1_S	AR
SB354-692	USH2A	NM_206933.2:c.14835delT	NP_996816:p.Val4946Trpfs*4	Chr1:215814032	USH2A_001795	LP	PVS1, PM2	P	PVS1, PM2, PM3_P	AR
SB354-692	USH2A	NM_206933.2:c.13112_13115delAAAT	NP_996816:p.Gln4371Argfs*19	Chr1:215848137	USH2A_001796	LP	PVS1, PM2	P	PVS1, PM2_P, PM3_P	AR
SB331-650	GRHL2	NM_024915.3:c.1609C>T	NP_079191:p.Arg537*	Chr8:102656450	GRHL2_000027	LP	PVS1, PM2	VUS	PVS1	AD
SH267-622	PTPN11	NM_002834.4:c.1510A>G	NP_002825.3:p.Met504Val	Chr12:112926890	PTPN11_000001	P	PS2, PS3, PS4, PM1, PM2, PP3	LP	PS2, PS3_M, PM2, PP3	AD
SB395-763,SB271-534,SB240-467, SB321-631, SB349-682, SH27-61	MPZL2	NM_005797.4:c.220C>T	NP_005788:p.Gln74*	Chr11:118133651	MPZL2_000005	P	PVS1, PM2, PM3, PP1	P	PVS1, PM3, PP1_M, BA1	AR
SB409-796	CDH23	NM_022124.5:c.4762C>T	NP_071407.4:p.Arg1588Trp	Chr10:73501595	CDH23_000728	VUS	PM2, PM3, BP4	VUS	PM3, BS1_P	AR
SB366-717	NF1	NM_001042492.2:c.6206T>G	NP_001035957.1:p.Leu2069*	Chr17:29663711	00327145	LP	PVS1, PM2	LP	PVS1, PM2	AD
SB135-228	STRC	NM_153700.2:c.583C>T	NP_714544:p.Gln195*	Chr15:43910036	STRC_000051	P	PVS1, PM2, PM3, PP1	P	PVS1, PM2_P, PM3, PP1	AR
SB118-210	STRC	NM_153700.2:c.4552G>A	NP_714544:p.Gly1518Ser	Chr15:43893743	STRC_000057	VUS	PM2, PP3	VUS	PM2, PM3_	AR
SB297-597	PDZD7	NM_001195263.1:c.490C>T	NP_001182192.1:p.Arg164Trp	Chr10:102783245	PDZD7_000060	LP	PM1, PM2, PM3, PP1	LP	PM2_P, PM3_S, PP1	AR
SB384-748	GJB2	NM_004004.5:c.299_300del	NP_003995:p.His100Argfs*14	Chr13:20763420	00327092	LP	PVS1, PM2	P	PVS1, PM3_S, BS1_P	AR
SH289-664	SOX10	NC_000022.10(NM_006941.3):c.429-1G>A		Chr22:38374143	SOX10_000145	P	PVS1, PS2, PM2	P	PVS1, PS2, PM2	De-novo, AD
SB134-227	MPZL2	NM_005797.3:c.463delG	NP_005788:p.Ala155Leufs*10	Chr11:118130889	00327094	P	PVS1, PM2, PM3	P	PVS1, PM2_P, PM3	AR
SH308-695	OTOF	NM_001287489.1:c.5566C>T	NP_001274418:p.Arg1856Trp	Chr2:26683866	OTOF_000050	VUS	PM2, PM3, PP3	LP	PM2_P, PM3_S, PP3, PP4	AR
SB424-826	SLC26A4	NC_000007.13(NM_000441.1):c.919-2A>G		Chr7:107323898	SLC26A4_000022	P	PVS1, PM2, PM3, PP1	P	PVS1, PM3_VS, PP1_S	AR
SB424-826	SLC26A4	NM_000441.1:c.2168A>G	NP_000432:p.His723Arg	Chr7:107350577	SLC26A4_000030	LP	PM1, PM2, PM3, PP3	P	PM3_VS, PS1, PP3, BS1_P	AR
SB206-400	DIAPH1	NM_005219.4:c.793G>T	NP_005210:p.Ala265Ser	Chr5:140960342	DIAPH1_000029	VUS	PM2, PP3	VUS	PM2, PP3	AD
SB413-809	LOXHD1	NC_000018.9(NM_144612.6):c.4212+1G>A		Chr18:44114297	LOXHD1_000145	P	PVS1, PM2, PM3, PP1	P	PVS1, PM2_P, PM3_VS, PP1_M	AR
SB315-624	LOXHD1	NM_144612.6:c.2641G>C	NP_653213.6:p.Gly881Arg	Chr18:44140466	LOXHD1_000063	LP	PS1, PM2, PM3	LP	PS1, PM2, PM3_S	AR
SB316-522	GJB3	NM_024009.2:c.538C>T	NP_076872.1:p.Arg180Ter	Chr1:35250901	GJB3_000008	LP	PVS1, PM2, BP4	LB	BS1_P, BP4	AR
SH246-577	PDZD7	NM_001195263.1:c.1526G>A	NP_001182192.1:p.Gly509Glu	Chr10:102776181	00327095	VUS	PM2, PM3, PP1, BP4	VUS	PM2_P, PP1, BP4	AR
SH251-591	TRIOBP	NM_001039141.2:c.874dupG	NP_001034230:p.Ala292fs	Chr22:38119434	00327096	LP	PVS1, PM2	P	PVS1, PM2, PM3_P	AR
SH251-591	TRIOBP	NM_001039141.2:c.1195C>T	NP_001034230:p.Arg399*	Chr22:38119758	00327097	LP	PVS1, PM2	P	PVS1, PM2_P, PM3_P	AR
SB254-502	OTOG	NM_001277269.1:c.330C>G	NP_001264198:p.Tyr110*	Chr11:17574667	OTOG_000118	LP	PVS1, PM2	P	PVS1, PM2, PM3_P	AR
SB254-502	OTOG	NM_001277269.1:c.2207delA	NP_001264198:p.Gln736Argfs*79	Chr11:17594714	00327098	LP	PVS1, PM2	P	PVS1, PM2, PM3_P	AR
SB338-669	NLRP3	NM_001243133.1:c.2752C>T	NP_001230062:p.Arg918*	Chr1:247607362	00327099	LP	PS3, PM1, PM2	VUS	PM2, PS3_P, PS4_P	AD
SB356-697	KCNQ4	NM_004700.3:c.956G>A	NP_004691:p.Gly319Asp	Chr1:41285847	00327102	VUS	PM2, PP3	VUS	PM2, PP3	AD
SB377-729	MYO15A	NM_016239.3:c.1185dupC	NP_057323.3:p.Glu396fs	Chr17:18023293	MYO15A_000346	P	PVS1, PM2, PP1	P	PVS1, PM2, PP1_S	AR
SB381-738	GJB2	NM_004004.5:c.427C>T	NP_003995:p.Arg143Trp	Chr13:20763294	GJB2_000011	LP	PM1, PM2, PM3, PM5, PP3	P	PM3_VS, PM5, PP3, BS1_P	AR
SB381-738	GJB2	NM_004004.5:c.109G>A	NP_003995:p.Val37Ile	Chr13:20763612	GJB2_000018	LP	PM1, PM5, PP1, PP3	P	PS4, PM3, PM5, PP1_S	AR
SB211-413	DIAPH1	NM_005219.4:c.2156C>T	NP_005210:p.Pro719Leu	Chr5:140953261	00327104	VUS	PM2, BP1, BP4	VUS	BP4	AD
SB394-761	PDZD7	NM_001195263.1:c.1669delC	NP_001182192.1:p.Arg557Glyfs*13	Chr10:102775472	PDZD7_000054	LP	PVS1,PM2	LP	PVS1, PM2	AR
SH265-619	NLRP3	NM_001243133.1:c.1076T>C	NP_001230062:p.Leu359Ser	Chr1:247587827	00327105	VUS	PM2, PP3, PP4	VUS	PM2	AD
SH296-672	TMC1	NM_138691.2:c.1512dupT	NP_619636:p.Val505fs	Chr9:75407208	TMC1_000120	LP	PVS1, PM2	LP	PVS1, PM2	AR
SH296-672	TMC1	NM_138691.2:c.2027T>A	NP_619636:p.Val676Asp	Chr9:75441808	TMC1_000121	VUS	PM2, PP3	VUS	PM2, PM3_P, PP3	AR
SB164-294	SLC26A5	NM_198999.2:c.2066G>A	NP_945350:p.Arg689Gln	Chr7:103015015	00327108	VUS	PM2, PM3	VUS	PM2_P, PM3_P	AR
SB164-294	SLC26A5	NM_198999.2:c.354C>A	NP_945350:p.Tyr118*	Chr7:103053498	00327110	LP	PVS1, PM2	LP	PVS1, PM2	AR
SH300-680	NLRP12	NM_001277126.1:c.436C>A	NP_001264055:p.Arg146Ser	Chr19:54314477	00327111	VUS	PM2, PP3	VUS	PM2	AD
SB405-810	NLRP12	NM_001277126.1:c.1382dupT	NP_001264055:p.Leu461fs	Chr19:54313530	00327112	VUS	PM2	VUS	N	AD
SH303-685	COL4A4	NC_000002.11(NM_000092.4):c.4333+3A>G		Chr2:227876894	00327385	VUS	PM2, PP3, PP4	VUS	PM2, PM3_P, PP3	AR
SH303-685	COL4A4	NM_000092.4:c.1323_1340delTGGCTTGCCTGGAGCACC	NP_000083:p.Gly442_Pro447del	Chr2:227958869	00327113	VUS	PM2, PM4	LP	PM3_S, PM4, BS1_P	AR
SH272-633	MYO15A	NM_016239.3:c.4322G>T	NP_057323.3:p.Gly1441Val	Chr17:18036540	MYO15A_000104	VUS	PM2, PP3	VUS	PM2_P, PM3_P, PP3	AR
SH272-633	MYO15A	NM_016239.3:c.7186G>C	NP_057323.3:p.Asp2396His	Chr17:18052868 / Chr17:18075498	MYO15A_000348 / MYO15A_000348	VUS	PM2, PM5	VUS	PM2, PM3_P, PM5	AR
SH272-633	MYO15A	NM_016239.3: c.10250_10252delCCT	NP_057323.3:p.Ser3417del	Chr17:18052868 / Chr17:18075498	MYO15A_000349 / MYO15A_000349	LP	PM2, PM3, PM4, PP1	P	PM2_P, PM3_S, PM4, PP1_M	AR
SB121-213	USH2A	NM_206933.2:c.11328T>G	NP_996816:p.Tyr3776*	Chr1:215931998	USH2A_000534	LP	PVS1, PM2	LP	PVS1, PM2	AR
SB121-213	USH2A	NM_206933.2:c.2802T>G	NP_996816:p.Cys934Trp	Chr1:216419934	USH2A_000742	VUS	PM2, PM3, PP3	P	PM3_VS, PP3, BS1_P	AR
SB208-402	MYO7A	NM_000260.3:c.689C>T	NP_000251:p.Ala230Val	Chr11:76868004	MYO7A_000143	LP	PM1, PM2, PP1, PP3	LP	PM2, PP1_S, PP3	AD
SB126-218	TECTA	NM_005422.2:c.2011T>C	NP_005413.2:p.Cys671Arg	Chr11:120998697	TECTA_000202	LP	PS2, PM2, PP3	LP	PS2, PM2, PP3	De-novo, AD
SB397-766	MYO15A	NC_000017.10(NM_016239.3):c.3756+5G>C		Chr17:18028550	MYO15A_000354	VUS	PM2, PP3	VUS	PM2, PM3_P, PP3	AR
SB399-768	MYO15A	NM_016239.3:c.8183G>A	NP_057323.3:p.Arg2728His	Chr17:18058028	MYO15A_000460	VUS	PM2, PM3, PP3	LP	PM3_S, PM2_P, PP3	AR
SB399-768	MYO15A	NM_016239.3:c.8296C>G	NP_057323.3:p.Arg2766Gly	Chr17:18058495 / Chr17:18061936	MYO15A_000350 / MYO15A_000350	LP	PM2, PM3, PM5, PP3	LP	PM2, PM3_P, PM5, PP3	AR
SB399-768	MYO15A	NM_016239.3:c.9067C>T	NP_057323.3: p.Pro3023Ser	Chr17:18058495 / Chr17:18061936	MYO15A_000351 / MYO15A_000351	VUS	PM2, PM3	VUS	PM2_P, PM3_P	AR
SB203-396	USH2A	NM_206933.2:c.9504C>A	NP_996816:p.Cys3168*	Chr1:215990405	USH2A_001715	P	PVS1, PM2,PM3	P	PVS1, PM2, PM3	AR
SB203-396	USH2A	NC_000001.10(NM_206933.2):c.8559-2A>G		Chr1:216051224	USH2A_000003	P	PVS1, PM2, PM3, PP1	P	PVS1_M, PM2_P, PM3_VS, PP1_S	AR
SB234-454	LOXHD1	NM_144612.6:c.5494_5496delAGC	NP_653213.6:p.Ser1832del	Chr18:44087510	LOXHD1_000208	LP	PM2, PM3, PM4	LP	PM2, PM3, PM4	AR
SB427-829	MYO6	NM_004999.4:c.1258C>T	NP_004990:p.Arg420Cys	Chr6:76566848	MYO6_000119	VUS	PM2, PP3	VUS	PM2, PM3_P, PP3	AR
SB427-829	MYO6	NM_004999.4:c.2751delA	NP_004990:p.Lys917fs	Chr6:76599857	MYO6_000120	LP	PVS1, PM2, PP3	LP	PVS1, PM2	AR
SB429-833	TMC1	NM_138691.2:c.545G>T	NP_619636:p.Gly182Val	Chr9:75366775	TMC1_000056	LP	PM2, PM3, PM5, PP3	LP	PM2, PM3_S, PM5, PP3	AR
SB429-833	TMC1	NM_138691.2:c.884C>T	NP_619636:p.Ala295Val	Chr9:75387471	TMC1_000122	VUS	PM2, BP4	VUS	PM2_P, PM3_P	AR
SB437-848	LOXHD1	NM_144612.6:c.5204dupA	NP_653213.6:p.Lys1736Glufs*5	Chr18:44098100	LOXHD1_000209	LP	PVS1, PM2	LP	PVS1, PM2	AR
SB437-848	LOXHD1	NC_000018.9(NM_001145472.2):c.1938+5G>C		Chr18:44101055	LOXHD1_000052	VUS	PM2, PM3, PP1, BP4	LP	PS3_P, PM2_P, PM3, PP1_M	AR
SH313-709	MYO15A	NC_000017.10(NM_016239.3):c.4876-2A>G		Chr17:18041427	MYO15A_000353	LP	PVS1, PM2	LP	PVS1, PM2	AR
SH313-709	MYO15A	NM_016239.3:c.4955T>A	NP_057323.3:p.Leu1652Gln	Chr17:18041508	MYO15A_000352	VUS	PM2, PM3, BP4	VUS	PM2, PM3_P	AR
SB438-852	POU4F3	NM_002700.2:c.879C>A	NP_002691:p.Phe293Leu	Chr5:145719869	00327129	VUS	PM2, PP3	VUS	PM2, PP3	AD
SB444-860	MYO15A	NM_016239.3:c.4666G>A	NP_057323.3:p.Ala1556Thr	Chr17:18039887	MYO15A_000220	VUS	PM2, PM3	LP	PM2_P, PM3_S, PP3	AR
SB445-861	LOXHD1	NM_144612.6:c.3727C>T	NP_653213.6:p.Arg1243Trp	Chr18:44122711	LOXHD1_000124	VUS	PM2, PP3	VUS	PM2, PM3_P	AR
SH314-710	MYO6	NM_004999.4:c.3610C>T	NP_004990:p.Arg1204Trp	Chr6:76623950	MYO6_000017	VUS	PM2, PP1, PP3	VUS	PP1 , PP3	AD
SB449-867	USH2A	NM_206933.2:c.8096G>C	NP_996816:p.Arg2699Pro	Chr1:216061895	USH2A_001797	LP	PM2, PM3, PP1, PP3	LP	PM2, PM3_S, PP1	AR
SH321-718, SH322-719	PTPN11	NM_002834.3:c.417G>C	NP_002825.3:p.Glu139Asp	Chr12:112891083	PTPN11_000023	P	PS1, PS2, PS3, PS4, PM2, PP3, PP4	P	PS2_VS, PS1, PS3, PS4, PM2, PP3	De-novo, AD
SH323-720, SH250-590	PTPN11	NM_002834.3:c.836A>G	NP_002825.3:p.Tyr279Cys	Chr12:112910827	PTPN11_000068	P	PS2, PM1, PM2, PM5, PP1, PP3	P	PS2_VS, PS2, PM2, PM5, PP1_S, PP3	De-novo, AD
SH324-721, SB308-611, SH271-631,	PTPN11	NM_002834.3:c.922A>G	NP_002825.3:p.Asn308Asp	Chr12:112915523	PTPN11_000040	LP	PS2, PM1, PM2, PM5, PP1, PP3	P	PS2_VS, PS3, PM5, PP1_S, PP3	De-novo, AD
SH319-716	CDH23	NM_022124.5:c.3497delT	NP_071407:p.Leu1166fs	Chr10:73485194	CDH23_000850	LP	PVS1, PM2	LP	PVS1, PM2	AR
SH319-716	CDH23	NM_022124.5:c.8523C>A	NP_071407:p.Asp2841Glu	Chr10:73567487	CDH23_000851	VUS	PM2, PM3, PP3	VUS	PM2, PM3_P	AR
SH325-722	USH2A	NM_206933.2:c.11156G>A	NP_996816:p.Arg3719His	Chr1:215933077	USH2A_000433	LP	PS1, PM2, PP4, BP4	LP	PM2_P, PM3_S, PP4	AR
SH325-722	USH2A	NM_206933.2:c.8232G>C	NP_996816:p.Trp2744Cys	Chr1:216052432	USH2A_000743	LP	PM2, PM3, PP3, PP4	VUS	PM2_P, PM3	AR
SH310-701	SMPX	NM_014332.2:c.231A>C	NP_055147:p.Lys77Asn	ChrX:21755717	00327133	VUS	PM2, BP4	VUS	PM2, PM3_P	X-linked dominant
SB433-840	STRC	NM_153700.2:c.2614C>T	NP_714544:p.Pro872Ser	Chr15:43905296	STRC_000056	VUS	PM2	VUS	PM2, PM3_P	AR
SH27-61	PTPRQ	NM_001145026.1:c.800delG	NP_001138498:p.Thr267fs	Chr12:80878278	00327134	LP	PVS1, PM2	LP	PVS1, PM2	AD
SB468-909	SIX1	NM_005982.3:c.307dupC	NP_005973:p.Leu103fs	Chr14:61115600	00327135	LP	PVS1, PM2	LP	PVS1, PM2	AD
SB466-906	TMPRSS3	NM_024022.2:c.771C>G	NP_076927:p.His257Gln	Chr21:43803153	TMPRSS3_000074	VUS	PM2, PM3, PP3	LP	PM2, PM3_S, PP3	AR
SB466-906	TMPRSS3	NM_024022.2:c.743C>T	NP_076927:p.Thr248Met	Chr21:43803181	TMPRSS3_000077	VUS	PM2, PM3, PP3	LP	PM2_P, PM3_S, PP3	AR
SB467-908	CDH23	NM_022124.5:c.7923T>A	NP_071407:p.Asp2641Glu	Chr10:73565613	CDH23_000852	VUS	PM2, PM5, PP3	VUS	PM2, PM5	AR
SB467-908	CDH23	NM_022124.5:c.287A>T	NP_071407:p.Glu96Val	Chr10:73269980 / Chr10:73492032	CDH23_000853 / CDH23_000853	VUS	PM2, PP3	VUS	PM2, PP3	AR
SB467-908	CDH23	NM_022124.5: c.4004T>C	NP_071407: p.Val1335Ala	Chr10:73269980 / Chr10:73492032	CDH23_000854 / CDH23_000854	VUS	PM2, PP3	VUS	PM2, PP3	AR
SB477-922	WFS1	NM_001145853.1:c.2108G>A	NP_001139325:p.Arg703His	Chr4:6303630	WFS1_000367	VUS	PM2, PP3, PP4	VUS	PP3, PP4	AD
SB542-1014	EFTUD2	NC_000017.10(NM_001258353.1):c.271+1G>A	NP_001245282.1:p.Glu91Aspfs*24	Chr17:42963952	EFTUD2_000118	P	PVS1, PS2, PS3, PM2, PP4	P	PSV1, PS2, PM2, PS3_P	AD
SH51-112	TMPRSS3	NM_024022.2:c.916G>A	NP_076927:p.Ala306Thr	Chr21:43802210	TMPRSS3_000002	LP	PM1, PM2, PM3, PP1,PP3	P	PM2_P, PM3_VS, PP1_S, PP3	AR
SH51-112	TMPRSS3	NM_024022.2:c.325C>T	NP_076927:p.Arg109Trp	Chr21:43808633	TMPRSS3_000039	LP	PS3, PM1, PM2, PP3	P	PS3, PM2_P, PM3_VS, PP3	AR
SB10-23	OTOF	NM_001287489.2:c.5816G>A	NP_001274418:p.Arg1939Gln	Chr2:26681086	OTOF_000307	P	PS3, PM1, PM2, PM3, PP3, PP4	P	PS3, PM2, PM3_VS, PP3, PP4	AR
