# Supplementary material for: Improving genetic diagnosis by disease-specific, ACMG/AMP variant interpretation guidelines for hearing loss
Source: Sci Rep. 2022 Jul 21;12:12457. doi: 10.1038/s41598-022-16661-x (PMC9304357; doi:10.1038/s41598-022-16661-x)
Supplement: Supplementary file 3 — Supplementary Table S6. [file 41598_2022_16661_MOESM3_ESM.xlsx]

## Sheet: Oza et al. 2018
Table S6 The interpretations of 51 pilot variants of nine genes using the 2015 ACMG/AMP and 2018 HL-EP guidelines.
				2015		2018
Gene	Transcript	c.DNA	Protein	ACMG/AMP Criteria applied	Final Classification	ACMG/AMP Criteria applied	Final Classification
CDH23	NM_022124.5	c.380A>G	p.(Asp127Gly)	PM2,PM3, PP3, PP4, PP5	Likely Pathogenic	PM2, PP4, PM3, PP3	Likely Pathogenic
COCH	NM_004086.2	c.151C>T	p.(Pro51Ser)	PS4, PM2, PP1, PP2, PP3, PP5	Pathogenic	PS4, PM2, PP1_S, PP3	Pathogenic
COCH	NM_004086.2	c.355G>A	p.(Ala119Thr)	PM2, BS3	VUS	PM2, BS3_P	VUS
GJB2	NM_004004.5	c.235delC	p.(Leu79Cysfs*3)	PVS1, PS3, PM2, PM3, PP3,PP5	Pathogenic	PVS1, PM3_VS, PS3_M, (BS1, exclusion)	Pathogenic
GJB2	NM_004004.5	c.71G>A	p.(Trp24*)	PVS1, PM2,PM3, PP3,PP5	Pathogenic	PVS1, PM3_VS, PS3, (BS1, exclusion)	Pathogenic
GJB2	NM_004004.5	c.101T>C	p.(Met34Thr)	PS3, PS4, PM3, PM5	Pathogenic	PS4, PM3_VS, PP1_S, PM5, PS3_M, (BS1, exclusion)	Pathogenic
GJB2	NM_004004.5	c.109G>A	p.(Val37Ile)	PS3, PS4, PM3, PM5	Pathogenic	PS4, PM3_VS, PP1_S, PM5, PS3_M, (BA1, exclusion)	Pathogenic
GJB2	NM_004004.5	c.167delT	p.(Leu56Argfs*26)	PVS1, PM3, PP3, PP5	Pathogenic	PVS1, PM3_VS, (BA1, exclusion)	Pathogenic
GJB2	NM_004004.5	c.-22-2A>C		PVS1,PM2, PM3, PP1, PP2, PP3	Pathogenic	(BS1, exclusion), PM3_S, PP1_M, PS3_P	Likely Pathogenic
GJB2	NM_004004.5	c.34G>T	p.(Gly12Cys)	PM2, PM3, PM5, PP3	Likely pathogenic	PM3_VS, PM5, PP3, (BS1, exclusion)	Likely pathogenic
GJB2	NM_004004.5	c.35delG	p.(Gly12Valfs*2)	PVS1, PS4, PM3, PP3,PP5	Pathogenic	PVS1, PM3_VS, PS4, (BA1, exclusion)	Pathogenic
GJB2	NM_004004.5	c.653G>A	p.(Cys218Tyr)	PM2,PP3	VUS	PM2, PP3	VUS
GJB2	NM_004004.5	c.674C>T	p.(Pro225Leu)	PM2,PM3,PP3	VUS	PM2, PM3	VUS
GJB2	NM_004004.5	c.677T>A	p.(Val226Asp)	PM2	VUS	PM2	VUS
GJB2	NM_004004.5	c.677T>G	p.(Val226Gly)	PM2	VUS	PM2	VUS
KCNQ4	NM_004700.3	c.720C>G	p.(Thr240Thr)	BP4,BP7	Likley benign	BP4, BP7	Likely Benign
KCNQ4	NM_004700.3	c.825G>C	p.(Trp275Cys)	PM1,PM2,PM5,PP3	Likely pathogenic	PM2, PM5, PM1, PP3	Likely Pathogenic
KCNQ4	NM_004700.3	c.853G>A	p.(Gly285Ser)	PS3, PS4,PM1,PM2,PM5,PP1	Pathogenic	PM2, PS4_P, PP1, PM5, PM1, PS3_P, PP1_S	Pathogenic
MYO6	NM_004999.3	c.238C>T	p.(Arg80*)	PVS1, PM2, PP5	Pathogenic	PVS1, PM2	Likely Pathogenic
MYO6	NM_004999.3	c.2836C>T	p.(Arg946Cys)	BS1, BS2	Benign	BA1	Benign
MYO6	NM_004999.3	c.475G>A	p.(Glu159Lys)	BS1	VUS	BA1, PM3	Benign
MYO7A	NM_000260.3	c.1007G>A	p.(Arg336His)	PM2, PP3	VUS	BS1_P, PP3	VUS
MYO7A	NM_000260.3	c.1817G>A	p.(Arg606His)	PM2,PP3, PP4	VUS	PM3, PM2_P, PP3, PP4	VUS (Favor pathogenic)
MYO7A	NM_000260.3	c.324C>T	p.(Tyr108Tyr)	BS1, BS2,BP4,BP7	Benign	BA1	Benign
MYO7A	NM_000260.3	c.3503+12_3503+33del	p.(Gly1172Glufs*34)	BA1, BP4, BP6	Benign	BA1	Benign
SLC26A4	NM_000441.1	c.1229C>T	p.(Thr410Met)	PS3,PM2,PM3, PP1, PP3, PP4	Pathogenic	PM3_VS, PP1_S, PP3, PS3_P, PM2_P, PP4	Pathogenic
SLC26A4	NM_000441.1	c.1363A>T	p.(Ile455Phe)	BS1,BS2,BP6	Benign	BA1	Benign
SLC26A4	NM_000441.1	c.2291C>T	p.(Thr764Met)	PM2	VUS	PM2_P	VUS
SLC26A4	NM_000441.1	c.349C>T	p.(Leu117Phe)	PM2, PM3, PP1, PP3,PP4,PP5	Likley pathogenic	PM3_VS, PP1_S, PP4, PP3, BS3_P, BP5, (BS1, exclusion)	Pathogenic
SLC26A4	NM_000441.1	c.365dupT	p.(Ile124Tyrfs*58)	PVS1, PM2,PM3,PP4	Pathogenic	PVS1, PM2, PP4, PM3_P	Pathogenic
SLC26A4	NM_000441.1	c.412G>T	p.(Val138Phe)	PS3,PS4, ,PM2,PM3,PP1,PP3,PP4	Pathogenic	PM3_VS, PP1_M, PS4, PP3, PP4, PS3_P, PM2_P	Pathogenic
SLC26A4	NM_000441.1	c.565G>T	p.(Ala189Ser)	BS1, BS2, BP4, BP6	Benign	BA1	Benign
SLC26A4	NM_000441.1	c.706C>G	p.(Leu236Val)	PM2, PM3, PM5,PP1,PP4	Likely Pathogenic	PP1, PP4, PM3, PM5, PM2_P	Likely Pathogenic
SLC26A4	NM_000441.1	c.919-2A>G		PVS1, PM2, PM3, PP1	Pathogenic	PVS1, PP1_S, PM3_VS, (BA1, exclusion)	Pathogenic
TECTA	NM_005422.2	c.1111A>G	p.(Arg371Gly)	BS1,BS2,BP4,BP7	Benign	BA1	Benign
TECTA	NM_005422.2	c.1436C>T	p.(Pro479Leu)	BS1, ,BS2,BP4,BP6	Benign	BA1	Benign
TECTA	NM_005422.2	c.701A>G	p.(Gln234Arg)	BS1, BP6	Likely benign	BS1	Likely benign
USH2A	NM_206933.2	c.1036A>C	p.(Asn346His)	PM2,PM3,PP1,PP3,PP4	Likely pathogenic	PP1_S, PM3_VS, PM2_P, PP4, PP3	Pathogenic
USH2A	NM_206933.2	c.11241C>A	p.(Tyr3747*)	PVS1,PM2,PM3	Pathogenic	PVS1, PM2_P, PM3_P	Pathogenic
USH2A	NM_206933.2	c.14419G>A	p.(Ala4807Thr)	PM2	VUS	PM2_P	VUS
USH2A	NM_206933.2	c.15297+3A>G		BS1,BP4,BP6	Likely benign	BA1	Benign
USH2A	NM_206933.2	c.15494C>G	p.(Ala5165Gly)	BP4,BP6	Likely benign	BS1, BP4	Likely benign
USH2A	NM_206933.2	c.15562A>G	p.(Ser5188Gly)	BA1	Benign	BA1	Benign
USH2A	NM_206933.2	c.4338_4339delCT	p.(Cys1447Glnfs*29)	PVS1,PM2,PM3,PP1,PP4	Pathogenic	PVS1, PM3, PP1_M, PM2, PP4	Pathogenic
USH2A	NM_206933.2	c.4510dupA	p.(Arg1504Lysfs*26)	PVS1,PM2,PM3 ,PP4	Pathogenic	PVS1, PM3_S, PM2, PP4	Pathogenic
USH2A	NM_206933.2	c.5039A>G	p.(Lys1680Arg)	PM2	VUS	PM2_P	VUS
USH2A	NM_206933.2	c.5581G>A	p.(Gly1861Ser)	PM2, PM3, PP1,PP3,PP4	Likely pathogenic	PM2_P, PP3, PP1, PM3_S, PP4	Likely pathogenic
USH2A	NM_206933.2	c.8177G>A	p.(Gly2726Glu)	PM2	VUS	PM2	VUS
USH2A	NM_206933.2	c.8559-2A>G		PVS1,PM2, PM3, PM4, ,PP1,PP4	Pathogenic	PM4, PM3_VS, PP1_S, PP4, PM2_P	Pathogenic
USH2A	NM_206933.2	c.8682-9A>G		PM2,PM3,PP3,PP4	Likley pathogenic	PM3_VS, PM2_P, PP4, PP3,	Pathogenic
USH2A	NM_206933.3	c.(?_12295)_(14133_?)del	Exon 63-64 deletion	PVS1,PM2,PM3,PP4	Pathogenic	PVS1_S, PM2_P, PM3, PP4	Pathogenic
